# Supplementary material for: A Six-Year Airborne Fungal Spore Calendar for a City in the Sonoran Desert, Mexico: Implications for Human Health
Source: J Fungi (Basel). 2025 Feb 26;11(3):183. doi: 10.3390/jof11030183 (PMC11943160; doi:10.3390/jof11030183)
Supplement: Supplementary file 1 [file jof-11-00183-s001.zip]

Archive with 1 entries (1 files):
- jof-3439746-supplementary.pdf
